# Supplementary material for: Auto-HMM-LMF: feature selection based method for prediction of drug response via autoencoder and hidden Markov model
Source: BMC Bioinformatics. 2021 Jan 28;22:33. doi: 10.1186/s12859-021-03974-3 (PMC7844991; doi:10.1186/s12859-021-03974-3)
Supplement: Supplementary file 1 — Additional file 1. The results of the correlation between some genes and signature activity in 14 cancer types with high Spearman correlation coefficients. [file 12859_2021_3974_MOESM1_ESM.csv]

cancer type	gene_name	signature	Spearman_Correlation_close	Spearman_Correlation_isolated
BRCA	APOBEC3A	2	0.21	-0.14
BRCA	APOBEC3A	13	0.29	0.35
BRCA	APOBEC3B	2	0.31	0.15
BRCA	APOBEC3B	13	0.42	0.48
BRCA	APOBEC1	2	0.2	0.08
BRCA	APOBEC1	13	0.22	0.19
BRCA	APOBEC2	13	0.3	-0.01
BRCA	APOBEC3C	2	0.19	0.15
BRCA	APOBEC3C	13	0.2	0.09
BRCA	APOBEC3D	2	0.23	0.19
BRCA	APOBEC3D	13	0.23	0.12
BRCA	APOBEC3F	2	0.19	-0.11
BRCA	APOBEC3F	13	0.3	0.12
BRCA	APOBEC3G	2	0.18	0.13
BRCA	APOBEC4	2	0.11	0.21
BRCA	MLH1	6	0.34	0.37
BRCA	MLH1	20	0.28	0.2
BRCA	MLH1	26	0.39	0.21
BRCA	MUTYH	18	0.19	0.12
BRCA	MUTYH	30	0.22	0.11
BRCA	ROS	18	0.21	0.32
BRCA	NTHL1	30	0.23	0.31
BRCA	MSH2	6	0.33	0.2
BRCA	MSH2	20	0.28	0.18
BRCA	MSH2	26	0.19	0.23
BRCA	MSH6	6	0.28	0.19
BRCA	MSH6	20	0.25	0.4
BRCA	MSH6	26	0.22	0.13
BRCA	PMS2	6	0.25	0.31
BRCA	PMS2	20	0.34	0.26
BRCA	PMS2	26	0.18	0.24
BRCA	TP53	5	0.23	0.22
BRCA	OGG1	18	0.17	0.19
BRCA	ATM	3	0.18	0.3
BRCA	NBN	3	0.26	0.24
BRCA	FANCA	3	0.19	0.3
BRCA	MRE11A	3	0.32	0.19
BRCA	RAD50	3	0.18	0.24
BRCA	CHEK2	3	0.2	0.28
BRCA	OGG1	30	0.18	0.21
BRCA	BRCA1	3	0.25	0.19
BRCA	BRCA1	8	0.27	0.23
BRCA	BRCA2	3	0.22	0.12
BRCA	BARD1	26	0.37	0.21
BRCA	PALB2	3	0.19	0.14
BRCA	CCND2	3	0.31	0.27
BRCA	MDM4	6	0.28	0.16
LUNG	APOBEC3B	2	0.32	0.15
LUNG	APOBEC3B	13	0.22	0.14
LUNG	MSH6	1	0.32	0.38
LUNG	PMS2	1	0.28	0.32
LUNG	KRAS	4	0.27	0.19
LUNG	PIK3CA	2	0.18	0.33
LUNG	GAS7	17	0.16	0.21
LUNG	MAP2K4	1	0.23	0.11
LUNG	PMS1	15	0.22	0.27
STAD	ROS	18	0.19	0.16
STAD	MSH2	6	0.23	0.31
STAD	PMS2	20	0.21	0.38
STAD	OGG1	18	0.12	0.09
STAD	SMUG1	18	0.27	0.32
STAD	PMS1	6	0.21	0.19
STAD	PMS1	20	0.31	0.37
STAD	MSH6	26	0.34	0.28
STAD	PMS1	26	0.41	0.31
PACA	MSH2	6	0.37	0.39
PACA	TP53	2	0.21	0.11
PACA	HER2	13	0.25	0.12
PACA	PALB2	3	0.18	0.29
COREAD	POLE	10	0.19	0.22
COREAD	POLD1	10	0.34	0.29
COREAD	MSH6	1	0.24	0.37
COREAD	MSH2	6	0.18	0.23
COREAD	MLH1	26	0.19	0.27
COREAD	BRAF	1	0.32	0.38
ESCA	MSH3	26	0.28	0.19
ESCA	TP53	4	0.34	0.19
ESCA	TP53	5	0.19	0.18
ESCA	TP53	16	0.23	-0.09
ESCA	TENM3	4	0.41	0.33
ESCA	TENM3	17	0.18	0.19
ESCA	ALDH2	16	0.22	0.31
ESCA	ADH1B	16	0.24	0.22
ESCA	EP300	16	0.12	0.41
ESCA	ZNF750	16	0.29	0.25
ESCA	DOCK2	17	0.32	0.39
ESCA	PCDH18	17	0.22	0.12
OV	MSH6	20	0.28	0.19
OV	RAD51C	3	0.19	0.37
OV	PRKCI	15	0.32	0.22
OV	ITGB6	1	0.26	0.28
OV	ESR1	13	0.28	0.19
OV	CFI	15	0.29	0.31
OV	MMP2	2	0.19	0.34
OV	CCND2	3	0.43	0.37
OV	NOS3	26	0.18	0.26
OV	TBX2	20	0.27	0.27
OV	AGAP2	1	0.16	0.23
OV	DDR2	5	0.33	0.37
OV	PDGFRB	2	0.16	0.28
OV	PDGFRB	15	0.18	0.29
OV	COL3A1	1	0.33	0.27
OV	MAP2K4	20	0.28	-0.05
OV	STAG3	26	0.15	0.09
MALY	IGHV	9	0.31	0.19
MALY	NPMI	1	0.21	0.27
MALY	IDH1	2	0.18	0.29
MALY	IDH2	2	0.27	0.25
MALY	IDH2	5	0.31	0.29
MALY	GAS7	13	0.16	0.11
MALY	MLLT3	1	0.21	0.06
MALY	TET2	13	0.27	0.22
BLCA	RB1	1	0.13	0.29
BLCA	APOBEC3A	2	0.22	0.29
BLCA	TERT	22	0.18	0.08
BLCA	ARID1A	2	0.21	0.27
BLCA	KDM6A	13	0.2	0.17
BLCA	DNAH8	1	0.31	0.16
BLCA	LRP2	5	0.19	0.22
BLCA	CREBBP	1	0.26	0.31
BLCA	ATM	1	0.18	0.07
BLCA	MTOR	5	0.15	0.18
BLCA	HER2	2	0.13	-0.09
BLCA	MLH1	1	0.31	0.15
BLCA	PIK3R1	5	0.31	0.14
BLCA	HER2	13	0.21	0.31
BLCA	LIFR	1	0.32	0.12
SKCM	ERCC1	5	0.18	0.28
SKCM	MSH3	1	0.22	0.28
LIVER	EXO1	1	0.18	0.26
LIVER	CTNNB1	4	0.32	0.18
LIVER	CTNNB1	5	0.28	0.16
LIVER	CTNNB1	12	0.22	0.35
LIVER	TP53	4	0.29	0.42
LIVER	TP53	5	0.24	0.29
LIVER	ARID2	12	0.35	0.12
LIVER	ARID2	16	0.23	0.09
LIVER	NFE2L2	16	0.27	0.36
LIVER	ACVR2A	12	0.18	0.28
LIVER	ACVR2A	16	0.13	0.27
LIVER	APC	1	0.19	0.18
CESC	ERCC2	5	0.22	0.31
CESC	TSC2	1	0.18	0.09
CESC	APOBEC3A	13	0.22	0.12
CESC	MSH3	1	0.31	0.39
CESC	MSH6	26	0.25	0.38
CESC	VHL	5	0.13	0.04
kidney	XPC	5	0.19	0.22
kidney	PTEN	17	0.25	0.07
kidney	CDKN2A	1	0.29	0.22
kidney	RALGDS	27	0.29	0.35
kidney	PXN	17	0.11	0.19
kidney	DLG2	13	0.14	0.11
BONE	EXO1	1	0.23	0.2
BONE	p53	1	0.38	0.19
BONE	Rb	30	0.29	0.23
BONE	RECQL4	13	0.22	0.21
BONE	BLM	5	0.41	0.12
BONE	WRN	7	0.28	0.09
BONE	CDKN2A	1	0.41	0.06
BONE	PTEN	13	0.38	0.21
BONE	CDK4	1	0.32	0.18
BONE	MYC	7	0.28	0.16
BONE	EGFR	13	0.27	0.12
BONE	JAK1	5	0.13	-0.09
BONE	MAML2	13	0.29	0.23
BONE	ALK	30	0.22	0.35
BONE	E1F4B	7	0.34	0.11
BONE	ATRX	30	0.15	0.18
BONE	FANCA	5	0.2	0.17
BONE	PTCH1	1	0.27	0.12
HNSC	APOBEC3A	2	0.18	0.13
HNSC	APOBEC3B	2	0.34	0.11
HNSC	APOBEC3D	13	0.23	0.12
HNSC	APOBEC4	2	0.32	0.12
HNSC	RNPS1	7	0.23	0.21
HNSC	CXCL10	4	0.27	0.12
HNSC	GZMA	35	0.12	-0.01
HNSC	TBX2	7	0.33	0.26
HNSC	PIK3CA�	18	0.44	0.27
HNSC	PTEN	21	0.21	0.19
HNSC	MLH1	1	0.08	0.24
HNSC	RAGE	16	0.22	0.16
